# Supplementary material for: Development of a Plasmodium vivax biobank for functional ex vivo assays
Source: Malar J. 2023 Aug 31;22:250. doi: 10.1186/s12936-023-04668-2 (PMC10470152; doi:10.1186/s12936-023-04668-2)
Supplement: Supplementary file 2 — Additional file 2. Data for figures 1–5. [file 12936_2023_4668_MOESM2_ESM.xlsx]

## Sheet: Figure 1 data
	Figure 1B						Figure 1C						Figure 1D
	Normalized post-thaw parasitemia						Normalized post-Percoll parasitemia						Normalized 24-hour parasitemia
	Isolate	Mixture 1	Mixture 2	Mixture 3	Mixture 4		Sample #	Mixture 1	Mixture 2	Mixture 3	Mixture 4		Sample #	Mixture 1	Mixture 2	Mixture 3	Mixture 4
	Pv1916	100	292	195.4	374.1		Pv1916	100	131.6	61.4	167.1		Pv1916	100	176.2	98.7	127
	Pv1938	100	185.5	95.2	102		Pv1938	100	190.1	164.3	146.6		Pv1938	100	162.2	101	147.2
	Pv1948	100	85.7	71.4	242.9		Pv1948	100	500	1125	1250		Pv1948	100	130	105.8	110
	Pv1958	100	474.3	77.3	73.9		Pv1958	100	317.2	70.2	115.5		Pv1958	100	630.7	168	325.6
	Pv1960	100	1500	415.4	326		Pv1960	100	235.1	167.7	0		Pv1960	100	331	135.4	326.5
	Pv1964	100	224.1	111	169.7		Pv1964	100	191	117.9	387.3		Pv1964	N/A	N/A	N/A	N/A
	Pv1975	100	241.9	192.4	272.3		Pv1975	100	111	207.8	195.2		Pv1975	100	333.6	309.4	205.8
	Pv1980	100	149.7	352.1	0		Pv1980	N/A	N/A	N/A	N/A		Pv1980	100	166.7	49.3	22
	Pv1981	100	70.1	61.7	19		Pv1981	100	511.7	223.3	0		Pv1981	100	332.7	224	198.4
	N/A - damaged/missing slide

## Sheet: Figure 2 data
	Figure 2A					Figure 2B								Figure 2C								Figure 2D				Figure 2E
	Pre-freeze parasitemia of parasite isolates					Parasitemia of stages in pre-freeze samples								Parasitemia values pre-freeze, post-thaw and post KCl-Percoll for 47 isolates								Post KCl-Percoll fold-enrichments				Percent recovery during KCl-Percoll
	Isolate	% parasitemia				Isolate	Early Ring	Late Ring	Early Trophozoite	Late Trophozoite	Schizont	Gametocyte		Isolate	Pre freeze	Post thaw	Post Percoll					Isolate	fold enrichment			Isolate	% recovery post percoll
	Pv2082	0.123				Pv2082	0.088	0	0.035	0	0	0		Pv2032	0.202	0.199	0.569					Pv2057	38.99			Pv2259	116.8
	Pv2223	1.058				Pv2223	0.645	0.108	0	0	0.036	0.269		Pv2034	0.785	0.56	2.662					Pv2311	31.96			Pv2311	112.14
	Pv2032	0.202				Pv2032	0.147	0.055	0	0	0	0		Pv2044	0.147	0.108	0.235					Pv2239	31.02			Pv2247	100.29
	Pv2034	0.785				Pv2034	0.482	0.303	0	0	0	0		Pv2048	0.269	0.245	2.829					Pv2076	25.7			Pv2357	46.86
	Pv2044	0.147				Pv2044	0.092	0.037	0.018	0	0	0		Pv2049	0.287	0.28	1.432					Pv2357	18.74			Pv2239	44.61
	Pv2048	0.27				Pv2048	0.018	0.036	0.072	0.09	0	0.054		Pv2053	0.406	0.11	0.422					Pv2048	11.57			Pv2082	29.55
	Pv2049	0.287				Pv2049	0.125	0.09	0	0	0.018	0.054		Pv2057	0.201	0.019	0.745					Pv2247	10.36			Pv2279	24
	Pv2053	0.405				Pv2053	0.229	0.141	0	0	0	0.035		Pv2059	0.315	0.244	1.616					Pv2071	10.07			Pv2248	23.07
	Pv2057	0.201				Pv2057	0.201	0	0	0	0	0		Pv2076	0.385	0.035	0.895					Pv2248	9.02			Pv2305	16.36
	Pv2059	0.313				Pv2059	0.122	0.157	0.017	0	0	0.017		Pv2082	0.123	0.108	0.037					Pv2096	7.98			Pv2329	16.26
	Pv2060	0.177				Pv2060	0.053	0.124	0	0	0	0		Pv2083	0.442	0.356	0.836					Pv2097	7.71			Pv2324	15.6
	Pv2066	0.201				Pv2066	0.037	0	0.073	0.018	0	0.073		Pv2084	1.001	0.534	2.014					Pv2223	7.07			Pv2267	14.1
	Pv2071	0.107				Pv2071	0	0.036	0.071	0	0	0		Pv2089	1.526	0.288	0.752					Pv2223	6.97			Pv2141	12.98
	Pv2076	0.385				Pv2076	0	0.312	0.055	0	0	0.018		Pv2091	0.422	0.282	0.563					Pv2279	6.82			Pv2316	11.22
	Pv2083	0.442				Pv2083	0.425	0	0	0	0	0.017		Pv2096	0.388	0.036	0.291					Pv2059	6.63			Pv2228	10.34
	Pv2084	1.001				Pv2084	0.528	0.346	0.091	0	0	0.036		Pv2097	0.405	0.16	1.232					Pv2049	5.11			Pv2224	9.73
	Pv2089	1.526				Pv2089	1.29	0.055	0.036	0.018	0.036	0.091		Pv2115	0.345	0.055	0.182					Pv2034	4.76			Pv2230	9.5
	Pv2091	0.423				Pv2091	0.017	0.152	0.186	0.017	0	0.051		Pv2117	0.199	0.122	0.466					Pv2230	4.32			Pv2245	8.76
	Pv2093	0.201				Pv2093	0.073	0.037	0	0.018	0	0.073		Pv2071	0.107	0.02	0.23					Pv2228	3.85			Pv2223	8.7
	Pv2096	0.389				Pv2096	0.3	0.071	0.018	0	0	0		Pv2082	0.123	0.05	0.14					Pv2053	3.85			Pv2243	7.66
	Pv2097	0.406				Pv2097	0.335	0.018	0	0	0	0.053		Pv2141	0.165	0.02	0.04					Pv2117	3.83			Pv2312	5.18
	Pv2105	0.854				Pv2105	0.836	0	0	0.018	0	0		Pv2223	1.057	1.24	8.66					Pv2084	3.77			Pv2071	3.5
	Pv2115	0.345				Pv2115	0.182	0.127	0	0.036	0	0		Pv2223	1.057	0.84	5.95					Pv2316	3.37			Pv2183	3.3
	Pv2117	0.198				Pv2117	0.144	0.018	0.018	0	0.018	0		Pv2224	0.424	0.21	0.38					Pv2115	3.31			Pv2223	2.27
	Pv2141	0.164				Pv2141	0.073	0.073	0.018	0	0	0		Pv2228	0.654	0.32	1.24					Pv2082	2.95			Pv2273	2.05
	Pv2218	0.098				Pv2218	0.033	0.016	0.016	0	0	0.033		Pv2230	0.498	0.09	0.4					Pv2032	2.86			Pv2337	2.04
	Pv2221	0.234				Pv2221	0.126	0.09	0	0	0	0.018		Pv2239	0.165	0.05	1.41					Pv2245	2.83			Pv2268	1.73
	Pv2224	0.425				Pv2224	0	0.035	0.301	0.018	0	0.071		Pv2242	0.104	0.11	0.02					Pv2089	2.61			Pv2304	1.52
	Pv2225	0.256				Pv2225	0.11	0.073	0.055	0.018	0	0		Pv2243	0.073	0.26	0.61					Pv2259	2.46			Pv2242	0.51
	Pv2228	0.655				Pv2228	0.138	0.327	0.138	0	0	0.052		Pv2245	0.68	0.31	0.87					Pv2273	2.39			Pv2323	0.43
	Pv2230	0.498				Pv2230	0.225	0.048	0.145	0.016	0	0.064		Pv2247	1.126	0.81	8.37					Pv2083	2.35
	Pv2239	0.165				Pv2239	0.11	0	0.018	0	0	0.037		Pv2248	0.404	0.22	1.94					Pv2243	2.33
	Pv2241	0.144				Pv2241	0.072	0.054	0.018	0	0	0		Pv2259	0.364	0.15	0.7					Pv2044	2.18
	Pv2242	0.104				Pv2242	0.017	0.035	0.052	0	0	0		Pv2267	0.258	0.15	0.29					Pv2091	2
	Pv2243	0.073				Pv2243	0.073	0	0	0	0	0		Pv2268	0.054	0.23	0.03					Pv2329	1.82
	Pv2245	0.68				Pv2245	0.017	0.262	0.384	0.017	0	0		Pv2273	0.241	0.06	0.15					Pv2224	1.82
	Pv2247	1.127				Pv2247	0.723	0.101	0.185	0.017	0	0.101		Pv2279	0.347	0.08	0.53					Pv2141	1.67
	Pv2248	0.403				Pv2248	0.367	0	0.018	0	0	0.018		Pv2304	0.147	0.15	0.02					Pv2305	1.54
	Pv2259	0.364				Pv2259	0	0.091	0.146	0	0	0.127		Pv2305	0.125	0.1	0.3					Pv2267	1.01
	Pv2267	0.258				Pv2267	0.258	0	0	0	0	0		Pv2311	0.325	0.02	0.75					Pv2183	0.85
	Pv2268	0.054				Pv2268	0	0.018	0.036	0	0	0		Pv2312	0.32	0.3	0.21					Pv2323	0.74
	Pv2273	0.241				Pv2273	0.155	0.052	0	0	0	0.034		Pv2316	1.072	0.15	0.95					Pv2324	0.7
	Pv2279	0.346				Pv2279	0	0.109	0.073	0.055	0	0.109		Pv2323	0.087	0.23	0.33					Pv2337	0.4
	Pv2304	0.147				Pv2304	0.018	0.055	0.037	0	0	0.037		Pv2324	0.367	0.43	0.59					Pv2312	0.36
	Pv2305	0.124				Pv2305	0.071	0.053	0	0	0	0		Pv2329	0.17	0.09	0.17					Pv2082	0.34
	Pv2311	0.325				Pv2311	0.181	0.072	0.018	0	0	0.054		Pv2337	0.037	0.06	0.05					Pv2242	0.11
	Pv2312	0.32				Pv2312	0.231	0.089	0	0	0	0		Pv2357	0.217	0.03	0.49					Pv2304	0.07
	Pv2316	1.072				Pv2316	1.029	0	0	0	0.043	0										Pv2268	0.07
	Pv2323	0.087				Pv2323	0.052	0	0	0	0	0.035
	Pv2324	0.367				Pv2324	0.257	0.055	0.018	0	0	0.037
	Pv2329	0.17				Pv2329	0.068	0.051	0	0	0.051	0
	Pv2337	0.037				Pv2337	0.037	0	0	0	0	0
	Pv2355	0.144				Pv2355	0.09	0.054	0	0	0	0
	Pv2357	0.216				Pv2357	0.018	0.027	0.027	0.108	0	0.036
	Pv2062	0.234				Pv2062	0.126	0	0.054	0.018	0	0.036
	Pv2067	0.087				Pv2067	0	0.035	0.052	0	0	0
	Pv2068	0.173				Pv2068	0.087	0.052	0	0.017	0	0.017
	Pv2073	0.424				Pv2073	0	0.037	0.314	0.055	0	0.018
	Pv2119	0.48				Pv2119	0.429	0.051	0	0	0	0
	Pv2120	0.46				Pv2120	0.443	0	0	0	0	0.017
	Pv2122	0.493				Pv2122	0.388	0.035	0	0	0.035	0.035
	Pv2135	0.341				Pv2135	0.054	0.018	0.072	0.054	0.036	0.107
	Pv2137	0.692				Pv2137	0.089	0.071	0.408	0.071	0.018	0.035
	Pv2139	0.372				Pv2139	0.177	0.089	0	0	0	0.106
	Pv2140	0.37				Pv2140	0	0.317	0	0	0	0.053
	Pv2156	1.086				Pv2156	0.63	0.088	0.35	0	0	0.018
	Pv2164	1.025				Pv2164	0.834	0	0.035	0	0	0.156
	Pv2165	0.588				Pv2165	0.196	0.125	0.018	0.071	0	0.178
	Pv2167	0.275				Pv2167	0.165	0.092	0.018	0	0	0
	Pv2168	0.036				Pv2168	0.036	0	0	0	0	0
	Pv2180	0.055				Pv2180	0.018	0.037	0	0	0	0
	Pv2187	0.916				Pv2187	0.7	0.09	0.018	0	0.036	0.072
	Pv2189	0.366				Pv2189	0	0.143	0.096	0	0	0.127
	Pv2190	0.333				Pv2190	0.158	0.175	0	0	0	0
	Pv2191	0.401				Pv2191	0.244	0.122	0	0	0	0.035
	Pv2192	0.107				Pv2192	0.089	0.018	0	0	0	0
	Pv2195	0.158				Pv2195	0.123	0.035	0	0	0	0
	Pv2196	0.229				Pv2196	0.175	0.018	0.018	0	0	0.018
	Pv2199	0.675				Pv2199	0.422	0.017	0.118	0.017	0.017	0.084
	Pv2200	0.211				Pv2200	0.035	0.123	0.053	0	0	0
	Pv2202	0.109				Pv2202	0.018	0.018	0.073	0	0	0
	Pv2203	0.456				Pv2203	0.201	0.091	0.018	0.055	0	0.091
	Pv2204	0.734				Pv2204	0.294	0.22	0.037	0	0.018	0.165
	Pv2206	0.088				Pv2206	0.088	0	0	0	0	0
	Pv2207	0.494				Pv2207	0.384	0	0.037	0.018	0.018	0.037
	Pv2219	0.44				Pv2219	0.33	0.037	0	0	0	0.073
	Pv2220	0.236				Pv2220	0.189	0.016	0	0	0	0.031
	Pv2232	0.163				Pv2232	0.091	0.036	0.018	0	0	0.018
	Pv2233	0.13				Pv2233	0.016	0	0.049	0	0	0.065
	Pv2234	0.452				Pv2234	0.199	0.054	0.018	0	0	0.181
	Pv2249	0.29				Pv2249	0.29	0	0	0	0	0
	Pv2250	0.499				Pv2250	0.069	0.069	0.155	0.017	0.069	0.12
	Pv2257	0.165				Pv2257	0.128	0.037	0	0	0	0
	Pv2262	0.414				Pv2262	0.346	0.017	0.017	0.017	0.017	0
	Pv2264	0.26				Pv2264	0.225	0.035	0	0	0	0
	Pv2271	0.437				Pv2271	0.273	0.073	0.055	0	0	0.036
	Pv2272	0.275				Pv2272	0.257	0.018	0	0	0	0
	Pv2281	0.908				Pv2281	0.642	0.046	0	0	0	0.22
	Pv2283	0.247				Pv2283	0.035	0.106	0.035	0	0.053	0.018
	Pv2287	0.722				Pv2287	0.596	0.09	0	0	0	0.036
	Pv2290	0.648				Pv2290	0.144	0.378	0.072	0	0	0.054
	Pv2292	0.384				Pv2292	0.055	0.146	0.055	0	0	0.128
	Pv2294	0.45				Pv2294	0.252	0.108	0	0	0.036	0.054
	Pv2295	0.725				Pv2295	0.58	0.109	0	0	0	0.036
	Pv2297	0.253				Pv2297	0.199	0.018	0	0	0.018	0.018
	Pv2298	0.09				Pv2298	0.036	0	0	0	0	0.054

## Sheet: Figure 3 data
	Figure 3A
	Percent parasitemia and staging post-enrichment, 24-hours and 48-hours in short-term culture
	Post-thaw parasitemia
	Isolate	Early Ring	Late Ring	Early Trophozoite	Late Trophozoite	Schizont	Gametocyte	Lysed	Picnotic
	Pv2097	0.928141	0.214186	0	0	0	0	0.089244	0
	Pv2105	N/A	N/A	N/A	N/A	N/A	N/A	N/A	N/A
	Pv2089	0.495413	0.091743	0	0	0	0	0.036697	0.12844
	Pv2084	1.02547	0.201432	0.238056	0	0.054936	0	0.494424	0
	Pv2059	0.59247	0.969497	0	0	0	0	0	0.053861
	Pv2083	0.454174	0.199836	0	0	0	0	0.18167	0
	Pv2117	0.293164	0.120715	0	0	0	0	0.051735	0
	Pv2048	0.557318	1.28612	0.857412	0	0	0.021435	0	0.107177
	Pv2034	1.1333	1.42112	0	0	0	0	0	0.107933
	Pv2076	0.333292	0.385918	0.10525	0.017542	0.017542	0.017542	0	0.017542
	Pv2115	0.054609	0.018203	0	0	0	0.018203	0.072812	0.018203
	Pv2032	0.302254	0.231136	0	0	0	0	0.01778	0.01778
	Pv2096	0.200233	0.091015	0	0	0	0	0	0
	Pv2057	0.479123	0.230689	0	0	0	0	0	0.035491
	Pv2053	0.311927	0.055046	0	0	0	0	0	0.055046
	Pv2044	0.162537	0.01806	0	0	0	0.01806	0	0.036119
	Pv2049	0.175753	0.404232	0	0	0	0	0	0.158178
	Pv2082	0.018349	0.018349	0	0	0	0	0	0
	Pv2091	0.088045	0.158481	0	0	0	0.017609	0.299354	0
	Pv2093	N/A	N/A	N/A	N/A	N/A	N/A	N/A	N/A
	24-hour parasitemia
	Isolate	Early Ring	Late Ring	Early Trophozoite	Late Trophozoite	Schizont	Gametocyte	Lysed	Picnotic
	Pv2097	0	0.164153	1.00316	0	0	0.036478	0.054718	0.127674
	Pv2105	0.100156	0.641	0.280437	0.020031	0.080125	0.020031	0.220344	0.140219
	Pv2089	0.035978	0.197877	0.30581	0	0.017989	0.053967	0	0.1619
	Pv2084	0.090476	0.723812	0.361906	0	0	0	0.090476	0.144762
	Pv2059	0.129738	0.278009	0.09267	0	0	0	0.055602	0.055602
	Pv2083	0	0.141962	1.11795	0	0	0	0.053236	0.30167
	Pv2117	0	0.034425	0.223764	0.051638	0	0	0.017213	0.051638
	Pv2048	0.275229	0.275229	0.110092	0.091743	0.146789	0.018349	0.110092	0.055046
	Pv2034	N/A	N/A	N/A	N/A	N/A	N/A	N/A	N/A
	Pv2076	0.110092	0.12844	0.238532	0.018349	0	0	0	0
	Pv2115	0.073394	0.055046	0.018349	0	0	0	0	0.073394
	Pv2032
	Pv2096	0	0	0.018349	0	0	0	0.055046	0.275229
	Pv2057	0.273045	0.509684	0.436872	0.091015	0	0	0.291248	0.145624
	Pv2053	0.053967	0.197877	0.1619	0.017989	0	0	0	0.071955
	Pv2044
	Pv2049	0.017919	0.143349	0.286697	0.035837	0	0	0	0.071674
	Pv2082	0.036334	0.054501	0	0	0	0	0	0
	Pv2091	0	0.035559	0	0	0	0	0.071119	0.053339
	Pv2093	0.036191	0.018095	0	0	0	0	0	0.018095
	48-hour parasitemia
	Isolate	Early Ring	Late Ring	Early Trophozoite	Late Trophozoite	Schizont	Gametocyte	Lysed	Picnotic
	Pv2097	0.054073	0	0.180242	0.540726	0.054073	0.090121	0.162218	0.072097
	Pv2105	0	0	0.09156	0.09156	0.256368	0	0.64092	0
	Pv2089	0.017643	0	0.017643	0.264644	0.54693	0	0	0.194072
	Pv2084	0	0	0.110092	0.293578	0	0.275229	0.091743	0.073394
	Pv2059	0.055714	0.167143	0.148572	0	0	0	0.148572	0.13
	Pv2083	0.017919	0	0	0.107511	0	0.37629	0	0.071674
	Pv2117	0	0	0.052625	0.052625	0	0.403459	0	0.052625
	Pv2048	0.13	0.13	0	0.018571	0	0	0.185715	0.074286
	Pv2034	0	0.054501	0.090835	0	0	0	0.036334	0.272504
	Pv2076	0	0	0.01731	0.05193	0	0.25965	0	0.08655
	Pv2115	0.018095	0.054286	0.018095	0.054286	0	0	0	0.126667
	Pv2032	0	0	0.036191	0	0	0	0.162858	0
	Pv2096	0.017919	0.035837	0.053756	0	0	0	0.035837	0
	Pv2057	0	0.070572	0	0	0	0	0.070572	0
	Pv2053	0.036478	0.018239	0.036478	0	0	0	0	0.036478
	Pv2044	0	0.018276	0	0	0	0	0.018276	0.073102
	Pv2049	0	0.036697	0	0	0	0	0	0.036697
	Pv2082	0.054936	0	0	0	0	0	0	0
	Pv2091	0	0	0	0	0	0	0	0.053967
	Pv2093	0.018571	0	0	0	0	0	0	0
	N/A - damaged/missing slide

## Sheet: Figure 4 data
	Figure 4A				Figure 4B				Figure 4C				Figure 4C, D
	Parasitemias post-MACS enrichment				Calculated parasites/vial post MACS				Percent recovery post MACS				Percent parasitemia (C) and parasites/vial (D) post MACS for repeat thaws
	Isolate	% schizontemia post MACS			Isolate	# parasites/vial post MACS			Isolate	% recovery			Isolate	% parasitemia post MACS	# parasites/vial post MACS
	Pv1034	16.01			Pv1034	89300			Pv2223	37.73			Pv2187	59.5	904400
	Pv1260	5.63			Pv1260	122000			Pv2259	51.44			Pv2187	80.8081	1.6202e+06
	Pv1758	42.36			Pv1758	449000			Pv2273	15.86			Pv2187	69.9248	1.73414e+06
	Pv2048	31.36			Pv2048	273000			Pv2287	32.03			Pv2089	41.1429	388800
	Pv2053	14.41			Pv2053	97200			Pv2245	7.71			Pv2089	62.3762	1.27248e+06
	Pv2056	15.63			Pv2056	217000			Pv2247	13.77			Pv2164	47.0588	809412
	Pv2059	30			Pv2059	482000			Pv2290	12.65			Pv2164	53.5156	1.16396e+06
	Pv2096	1.03			Pv2096	8670			Pv2230	9.85			Pv2083	32.3864	736790
	Pv2097	24.24			Pv2097	184000			Pv1040	6.35			Pv2083	63.6704	1.23521e+06
	Pv2115	3.88			Pv2115	27600			Pv1260	5.94			Pv2167	18.9055	159751
	Pv2120	1.49			Pv2120	17400			Pv2361	33.18			Pv2167	67.5532	513404
	Pv2137	16.58			Pv2137	129000							Pv2190	21.1382	234634
	Pv2165	0.52			Pv2165	8530							Pv2190	42.8571	619286
	Pv2207	14.02			Pv2207	176000							Pv2190	57.3427	877343
	Pv2223	61.43			Pv2223	1200000							Pv2119	22.093	344651
	Pv2230	30.09			Pv2230	261000							Pv2119	49.345	952358
	Pv2245	47.03			Pv2245	154000							Pv2122	37.6344	494892
	Pv2247	54.67			Pv2247	674000							Pv2122	48.1132	478726
	Pv2267	8.53			Pv2267	61100							Pv2122	8.68421	113763
	Pv2273	24.15			Pv2273	386000							Pv1040	38.6792	183726
	Pv2287	48.31			Pv2287	366000							Pv1040	20.5263	67223.7
	Pv2290	78.65			Pv2290	967000							Pv2259	18.5022	123348
	Pv525	5.94			Pv525	33900							Pv2259	35.8491	910566
	Pv578	19.21			Pv578	7680							Pv2199	52.1739	469565
	Pv606	32.55			Pv606	179000							Pv2199	9.01961	145667
	Pv1040	38.68			Pv1040	184000							Pv2199	5.28474	230943
	Pv1040	20.53			Pv1040	67200							Pv2156	3.31126	40066.2
	Pv1125	6.78			Pv1125	44700							Pv2156	22.5108	372554
	Pv1125	18.51			Pv1125	96700							Pv1125	6.7757	44719.6
	Pv2049	42.57			Pv2049	390000							Pv1125	18.5053	96690.4
	Pv2049	1.75			Pv2076	136000							Pv2140	23.8636	201648
	Pv2076	19.02			Pv2076	118000							Pv2140	1.30273	35043.5
	Pv2076	3.29			Pv2083	737000							Pv2076	19.0244	136024
	Pv2083	32.39			Pv2083	1240000							Pv2076	3.28947	117544
	Pv2083	63.67			Pv2089	389000							Pv2191	9.65517	108621
	Pv2089	41.14			Pv2089	1270000							Pv2191	4.0201	35376.9
	Pv2089	62.38			Pv2105	131000							Pv2192	3.37079	44157.3
	Pv2105	15.93			Pv2119	345000							Pv2192	10.0457	167260
	Pv2119	22.09			Pv2119	952000							Pv2139	6.28019	45845.4
	Pv2119	49.34			Pv2139	45800							Pv2139	2.84093	122870
	Pv2139	6.28			Pv2139	123000
	Pv2139	2.84			Pv2140	202000
	Pv2140	23.86			Pv2140	35000
	Pv2140	1.3			Pv2156	40100
	Pv2156	3.31			Pv2156	373000
	Pv2156	22.51			Pv2164	809000
	Pv2164	47.06			Pv2164	1160000
	Pv2164	53.52			Pv2167	160000
	Pv2167	18.91			Pv2167	513000
	Pv2167	67.55			Pv2191	109000
	Pv2191	9.66			Pv2191	35400
	Pv2191	4.02			Pv2192	44200
	Pv2192	3.37			Pv2192	167000
	Pv2192	10.05			Pv2122	495000
	Pv2361	21.48			Pv2122	479000
	Pv2361	35.6			Pv2122	114000
	Pv2122	37.63			Pv2187	904000
	Pv2122	48.11			Pv2187	1620000
	Pv2122	8.68			Pv2187	1730000
	Pv2187	59.5			Pv2190	235000
	Pv2187	80.81			Pv2190	619000
	Pv2187	69.92			Pv2190	877000
	Pv2190	21.14			Pv2199	470000
	Pv2190	42.86			Pv2199	146000
	Pv2190	57.34			Pv2199	231000
	Pv2199	52.17			Pv2259	123000
	Pv2199	9.02			Pv2259	911000
	Pv2199	5.28			Pv2223	2400000
	Pv2259	18.5			Pv2259	2730000
	Pv2259	70			Pv2273	1160000
	Pv2259	35.85			Pv2287	1100000
	Pv2223	61.43			Pv2245	461000
	Pv2259	35.85			Pv2247	2020000
	Pv2273	24.15			Pv2290	2900000
	Pv2287	48.31			Pv2230	782000
	Pv2245	47.03			Pv1040	269000
	Pv2247	54.67			Pv1260	490000
	Pv2290	78.65			Pv2361	1590000
	Pv2230	30.09
	Pv1040	20.53
	Pv1260	5.63
	Pv2361	35.6

## Sheet: Figure 5 data
	Figure 5B						Figure 5C						Figure 5C						Figure 5E						Figure 5F				Figure 5F
	Normalized percent parasitemia post-thaw						Normalized percent parasitemia post-Percoll						Normalized percent parasitemia 24-hours						Normalized percent parasitemia 48-hours						Long-term storage normalized parasitemia post-thaw				Long-term storage normalized parasitemia 24-hours
	Isolate	V1	V2	V3	V4		Isolate	V1	V2	V3	V4		Isolate	V1	V2	V3	V4		Isolate	V1	V2	V3	V4		Isolate	liquid N2 normalized %parasitemia	-80°C storage normalized %parasitemia		Isolate	liquid N2 normalized %parasitemia	-80°C storage normalized %parasitemia
	Pv2271	100	15.493	14.0845	20.8762		Pv2271	100	122.785	25.3165	56.0262		Pv2271	100	37.8788	157.576	204.545		Pv2271	100	94.1982	4.75701	47.3806		Pv1758	100	95.7171		Pv1758	100	19.4552
	Pv2281	100	133.867	200.8	310.515		Pv2281	100	51.7	0	195.378		Pv2281	100	33.8667		191.911		Pv2281	100	257		565.4		Pv447	100	99.5103		Pv447	100	81.1169
	Pv2283	100	83.3333	163.079	172.306		Pv2283	100	100	260.989	294.118		Pv2283	100	11.6279	107.212	173.077		Pv2283	100	30.8642	21.9154	84.016		Pv525	100	815.01		Pv525	100	30.848
	Pv2287	100	58.3333	100	74.5527		Pv2287	100	300	112.5	875		Pv2287	100	42.1053	115.789	130.794		Pv2287	100	55.5556	66.6667	55.5556		Pv553	100	34.5773		Pv553	100	0
	Pv2290	100	104.654	112.279	201.984		Pv2290	100	49.7135	20.5249	29.6384		Pv2290	N/A	N/A	N/A	N/A		Pv2290	100	248.91	98.8462	165.9		Pv578	100	40.2837		Pv578	100	99.7596
	Pv2292	100	368	144	464		Pv2292	100	36.7647	111.765	95.5882		Pv2292	100	100	37.5	56.25		Pv2292	100	66.6667	566.667	433.333		Pv581	100	144.818		Pv581	100	393.738
	Pv2295	100	101.711	114.439	96.1193		Pv2295	100	113.966	130.726	160.254		Pv2295	100	88.0188	14.6988	145.706		Pv2295	100	28.9511		42.7028		Pv606	100	70.401		Pv606	100	197.178
	Pv2297	100	160.038	81.6989	86.1408		Pv2297	100	104.049	54.6	152.016		Pv2297	100	36.3636	86.5567	206.755		Pv2297	100	127.761	214.842	128.254		Pv623	100	93.7344		Pv623	100	16.4361
	Pv2298	100	204.734	133.333	171.968		Pv2298	100	148.708	26.1905	140.8		Pv2298	100	65.3944	181.666	363.331		Pv2298	100	85.174	247.023	135.673		Pv759	100	326.848		Pv759	100	72.8916
																									Pv851	100	12.3077		Pv851	100	248.485
													N/A - damaged/missing slide
